# Supplementary material for: In Vitro and Ex Vivo Antifungal Activities of Metconazole against the Rice Blast Fungus Pyricularia oryzae
Source: Molecules. 2024 Mar 19;29(6):1353. doi: 10.3390/molecules29061353 (PMC10975861; doi:10.3390/molecules29061353)
Supplement: Supplementary file 1 [file molecules-29-01353-s001.zip]

Archive with 1 entries (1 files):
- molecules-2891589-supplementary.pdf
